# Supplementary material for: Empowering Participatory Research in Urban Health: Wearable Biometric and Environmental Sensors for Activity Recognition
Source: Sensors (Basel). 2023 Dec 18;23(24):9890. doi: 10.3390/s23249890 (PMC10747712; doi:10.3390/s23249890)
Supplement: Supplementary file 1 [file sensors-23-09890-s001.zip]

Archive with 1 entries (1 files):
- sensors-2636081-supplementary.pdf
